# Supplementary material for: Doctors’ attitudes to, beliefs about, and experiences of the regulation of professional competence: a scoping review protocol
Source: Syst Rev. 2019 Aug 22;8:213. doi: 10.1186/s13643-019-1132-3 (PMC6706919; doi:10.1186/s13643-019-1132-3)
Supplement: Supplementary file 2 — Data charting form. Form to be used for data charting process. (XLSX 9 kb) [file 13643_2019_1132_MOESM2_ESM.xlsx]

## Sheet: Sheet1
Author	Year	Title	Journal	Country	Study Aim	Study design	Study population	Medical specialty	Focus of study	Description of RPC system (if available)	Key findings	Doctors' experiences, beliefs or attitudes about RPC	Perceived challenges of engagement with RPC	Perceived facilitators to engagement with RPC	Perceived purpose of RPC	Perceived value of RPC	Perceived impact of RPC (on practice, education, patient care etc.)	Implications of study findings for practice	Specific recommendations identified by study findings	Reviewer comments
